# Supplementary material for: Threat appeals reduce impulsive decision making associated with texting while driving: A behavioral economic approach
Source: PLoS One. 2019 Mar 7;14(3):e0213453. doi: 10.1371/journal.pone.0213453 (PMC6405105; doi:10.1371/journal.pone.0213453)
Supplement: S1 Dataset — (CSV) [file pone.0213453.s002.csv]

Group(1=Tx)	Age	Gender(1=M)	Education	Driving	AUC	Regret	Attitude	Intention	CtrlOverTWD	PastTWDFreq	ManipulationCheck	Likelihood(0.5min)	Likelihood(5min)	Likelihood(15min)	Likelihood(30min)	Likelihood(60min)	Likelihood(120min)
1	18	0	1	2	0.22	3.5	3	3	5	7	7	100	80	90	19	0	8
1	21	0	2	3	0.36	6	1	1	7	6	6.7	24	100	100	100	0	0
1	18	0	1	2	0.09	3.5	2	1	7	6	6	30	25	20	15	5	0
1	19	0	2	3	0.84	1	3	4.7	6.5	6	6.7	100	100	100	88	83	72
1	20	0	3	1	0.7	4	2.3	1.3	7	5.5	6	97	89	81	75	68	59
1	19	0	1	3	0.41	2	4	4	5	5	3	9	20	30	40	52	39
1	21	0	3	5	0.95	7	1	1	7	4.5	7	95	95	95	95	95	95
1	18	0	1	2	0.54	4	1.5	3	7	4	3	100	100	100	50	50	30
1	20	0	3	3	0.54	2.5	3.5	3.7	3.5	3.5	4.3	100	88	51	42	54	53
1	19	0	1	2	0.75	4	2.5	1.7	7	3	4	100	100	91	81	72	61
1	18	0	1	2	0.99	6.5	1.3	1.3	7	3	6	100	100	100	100	100	95
1	18	0	1	1	0.03	3.5	3.8	5.3	5	3	5.3	39	20	9	0	0	0
1	20	0	1	3	0.75	3.5	1	4	4	3	7	75	75	75	76	75	75
1	18	0	2	1	0.62	1	2.5	3.7	5	3	6	100	100	80	70	60	40
1	21	0	4	5	0.95	6.5	1	1.3	7	2.5	7	100	100	100	99	98	85
1	26	0	5	10	0.99	6	1	1	7	2.5	6.3	100	100	100	99	98	98
1	20	0	2	1	0.71	3	2.5	3	4.5	2.5	5.7	4	35	60	1	100	100
1	19	0	1	2	0.63	7	1	1	7	2	4.3	21	32	46	50	67	84
1	29	0	4	7	0.63	3.5	3.3	4	7	2	5	100	100	100	92	51	30
1	19	0	2	1	0.6	7	3.3	1.3	7	2	7	100	100	80	80	50	40
1	20	0	4	3	1	7	1	1	1	2	7	100	100	100	100	100	100
1	30	0	2	14	1	6	1	1.3	7	1.5	6	100	100	100	100	100	100
1	19	0	1	2	0.67	4.5	1.3	1	3.5	1.5	5	100	100	90	75	65	45
1	21	0	4	3	0.1	4	1.5	2	7	1.5	7	88	50	36	8	0	0
1	19	0	1	3	0.18	5	1	1	7	1	7	100	78	52	31	0	0
1	20	0	3	2	1	7	1.3	1	7	1	7	100	100	100	100	100	100
1	21	0	4	5	1	7	1	1	7	1	1.7	100	100	100	100	100	100
1	19	0	1	2	0.39	5	2.3	2	7	1	5.3	100	86	66	51	29	18
1	18	0	1	1	1	7	1	1	1	1	7	100	100	100	100	100	100
1	18	0	1	0	1	1	1	1	7	1	6.3	100	100	100	100	100	100
1	21	1	3	5	0.08	1	1	7	7	7	3	100	100	0	0	0	0
1	19	1	1	3	0.53	1	3.8	6	6	7	6	100	100	100	80	51	0
1	18	1	1	3	0.55	6	2	1	7	5	6.7	100	100	98	92	50	0
1	19	1	1	3	0.52	7	1	1.3	7	3.5	7	91	82	63	60	52	30
1	21	1	1	5	0.26	7	1.8	2.3	5.5	3.5	7	100	100	80	50	0	0
1	18	1	1	2	0.47	3	3.3	2.7	7	3	5.3	90	90	70	50	40	30
1	18	1	1	2	0.32	2.5	2.8	3.3	7	3	5.7	98	79	41	38	26	17
1	19	1	1	3	0.01	1	2.5	4.7	5.5	3	5	51	0	0	0	0	0
1	23	1	5	8	0.2	1	3.8	1.7	7	2	2	100	95	85	15	0	0
1	19	1	1	3	0.08	2	2	2.3	7	2	1	76	51	22	0	1	0
1	20	1	1	3	0.88	2	2.8	2.3	7	2	5	0	19	51	99	100	100
1	19	1	1	2	0.21	2	1.3	1	7	1.5	1	10	15	16	20	21	26
1	19	1	1	2	0.84	7	2	2.7	6	1.5	5.3	100	100	92	90	82	75
1	22	1	3	4	1	4	1	1	7	1	7	100	100	100	100	100	100
1	19	1	1	3	0.95	4	1	1	7	1	4.7	100	100	100	95	95	93
1	21	1	2	5	0.4	6	2	2	7	1	7	100	100	82	55	26	12
1	19	1	1	1	0.92	6	1.5	2.7	5.5	1	4.3	100	99	96	92	91	88
1	18	1	1	1	0.19	3	3.3	1	7	1	5.7	100	68	37	28	8	2
1	20	1	1	3	0.73	3	1.3	1	7	1	3.7	100	74	34	100	92	38
0	18	0	1	2	0.02	1	3	5.7	2.5	7	5.3	99	0	1	0	0	0
0	20	0	2	4	0.26	1	2	4.7	7	6	3.7	100	75	50	25	25	0
0	19	0	1	3	0	1	3	3	7	5	4.3	8	2	0	0	0	0
0	19	0	1	2	0.01	2	2.5	2.7	7	5	1	50	0	0	0	0	0
0	18	0	1	1	0.08	3	3.3	4	7	4	5.3	100	65	18	0	0	0
0	18	0	1	2	0.02	4.5	2.8	4.7	7	4	1	100	0	0	0	0	0
0	18	0	1	2	0	4	4	2	6.5	4	4	0	0	0	0	0	0
0	21	0	4	3	0	1	1.5	3	4.5	4	1	0	0	0	0	0	0
0	21	0	3	4	0.06	3	4	4	4	4	4	6	6	6	6	6	6
0	18	0	1	2	0.28	1	2.5	4.3	7	4	4.3	5	5	50	50	30	5
0	19	0	1	3	0.14	1	3	3.7	6.5	3.5	1	100	100	54	0	0	0
0	19	0	2	3	0.01	5	1	2.3	4	3.5	3	15	5	0	0	0	0
0	18	0	1	1	0.25	3	3.3	3.3	4	3.5	3	27	16	34	32	25	19
0	19	0	1	1	0.08	1	3.8	3	7	3.5	1	56	73	18	0	0	0
0	19	0	1	3	0.86	5	1.3	2.7	7	3	7	50	50	60	70	100	100
0	18	0	1	2	0.94	2	2.5	2	7	2.5	1	100	100	98	97	92	91
0	19	0	1	1	0.82	5	2	1.7	4	2.5	5	10	6	6	96	99	100
0	22	0	3	4	0.55	5	1	2	7	2	2.3	93	96	80	60	40	50
0	19	0	2	2	0.21	3.5	2.3	2.3	7	2	3.3	40	35	35	30	20	5
0	19	0	1	4	0.27	5	2	2	6.5	2	5.7	62	62	56	39	22	1
0	19	0	1	2	0.13	7	1.3	2.7	7	2	1.3	100	82	40	6	0	0
0	18	0	1	2	0.72	4	2	4.3	5.5	2	4.3	100	90	83	79	71	56
0	20	0	2	2	0.11	1	1	1	6	1.5	1	30	30	30	30	0	0
0	18	0	1	2	1	3	3	2	5	1.5	5	100	100	100	100	100	100
0	18	0	1	4	0.16	1	4	4	7	1	5	100	80	51	21	0	0
0	18	0	1	3	0.77	5	3.8	1	7	1	7	61	77	72	78	81	73
0	18	0	1	2	0.34	3.5	1	1	7	1	2.7	82	69	61	45	23	16
0	19	0	1	2	0.47	4.5	2	1	7	1	5.3	64	39	61	17	36	79
0	19	0	1	1	0.05	1	2.5	1	7	1	1	100	50	0	0	0	0
0	19	0	2	3	0.7	3	1.5	1	6	1	2	0	100	100	93	66	44
0	22	0	5	7	0	7	1	1	7	1	4.7	0	0	0	0	0	0
0	19	1	2	3	0	1	3	5	7	7	1	0	0	0	0	0	0
0	18	1	1	2	0.26	1	4.3	7	7	5.5	1.3	100	71	51	38	19	0
0	21	1	7	5	0.29	2	3	4	7	5.5	5	100	81	61	43	19	0
0	26	1	1	10	0.84	3	2.8	3.7	7	4	1.3	100	97	90	86	80	80
0	21	1	2	3	0.71	5	1	2.3	7	4	1	100	100	90	80	70	50
0	18	1	1	2	0.04	2	2	4	7	4	2.7	100	20	0	0	0	0
0	18	1	1	2	0.09	3	3	4	7	4	1	40	29	20	20	0	0
0	21	1	1	6	0.44	1	3.5	6	6	4	4	60	67	54	51	47	22
0	18	1	1	1	0.08	2	3.8	4	7	3	1.7	26	19	12	9	7	3
0	21	1	4	5	0.15	1	3.3	5.3	7	3	2	100	100	20	13	5	2
0	19	1	2	2	0.46	2	3.8	3.3	7	2.5	1	100	90	75	60	35	25
0	18	1	2	3	0.13	1	3.8	4.7	6	2.5	1	100	75	35	15	0	0
0	28	1	4	11	0.37	3	1.5	1	7	2	2.3	9	13	17	24	43	53
0	20	1	3	3	0.54	4.5	2.8	2	7	2	1.3	100	80	70	60	50	40
0	18	1	1	2	0.01	4	3.5	4	7	2	1	10	6	0	0	0	0
0	19	1	2	3	0.6	6	1	1.7	7	1.5	1	100	100	100	91	42	35
0	21	1	4	4	0.81	4	1.8	4	7	1.5	7	100	100	90	75	80	75
0	27	1	1	1	1	1	1	1	7	1	1	100	100	100	100	100	100
0	18	1	1	1	0.17	7	1	1	7	1	1	100	100	19	15	7	4
0	20	1	1	3	0.97	4	2	1	7	1	3.7	100	100	100	100	95	95
